# Supplementary material for: Two New Aluminoborates with 3D Porous-Layered Frameworks
Source: Molecules. 2023 May 27;28(11):4387. doi: 10.3390/molecules28114387 (PMC10254741; doi:10.3390/molecules28114387)
Supplement: Supplementary file 1 [file molecules-28-04387-s001.zip]

Archive with 1 entries (1 files):
- molecules-2400753-supplementary.pdf
